# Supplementary material for: Genetic Evidence for a Mixed Composition of the Genus Myoxocephalus (Cottoidei: Cottidae) Necessitates Generic Realignment
Source: Genes (Basel). 2020 Sep 11;11(9):1071. doi: 10.3390/genes11091071 (PMC7564937; doi:10.3390/genes11091071)
Supplement: Supplementary file 1 [file genes-11-01071-s001.zip]

Archive with 4 entries (4 files):
- Table_S1_Sites_of_specimen_collection.doc
- Table_S2_Species_names_and_GenBank_Accession_Numbers.doc
- Table_S3_Best_substitution_models.doc
- Text_S1_rDNA_Values_of_log likelihood.doc
